# Supplementary material for: Reprocessing of single-use medical devices in cardiology: a systematic literature review of safety and performance characteristics applied to cardiac electrophysiology
Source: Europace. 2026 Jan 28;28(1):euaf316. doi: 10.1093/europace/euaf316 (PMC12849812; doi:10.1093/europace/euaf316)
Supplement: euaf316_Supplementary_Data [file euaf316_supplementary_data.zip]

Archive with 2 entries (2 files):
- Supplementary material file S1.pdf
- Supplementary material file S2.xlsx
