# Supplementary material for: Reprocessing of single-use medical devices in cardiology: a systematic literature review of safety and performance characteristics applied to cardiac electrophysiology
Source: Europace. 2026 Jan 28;28(1):euaf316. doi: 10.1093/europace/euaf316 (PMC12849812; doi:10.1093/europace/euaf316)
Supplement: euaf316_Supplementary_Data [file euaf316_supplementary_data.zip › Supplementary material file S2.xlsx]

## Sheet: Extraction Researcher 1
Paper Descriptors								Include/qExclude/Exclude			Catheters used		In vitro						In vivo							Conclusion	Comments
Number	Paper	Author	Year	DOI	Study Type	Publication Type	Location	Status	Rationale	Researcher (initials)	Type	Number	Cleaning method	Sterilisation method	Standardised Protocol in situ / Guideline in place	No retreatment cycles	Validation	Functionality	Cleaning method	Sterilisation method	Standardised Protocol in situ / Guideline in place	No retreatment cycles	Validation	Safety	Functionality
1	Conception and validation of a protocol for reuse of non-irrigated electrophysiology catheters in a Brazilian teaching hospital.	Leichsenring et al.	2019	10.1007/s10840-017-0301-3.	Validation study	Journal Article	Brazil	Include	Relevant because it describes a cleaning protocol.	FM	Medtronic, mixture of ablation and diagnostic, non-irrigated.	68 used for the validation of the process. Once validated, the cleaning process was applied to at least 350 electrophysiology catheters over a period of three years	Manual cleaning: immersion into enzymatic solution by 10 min followed by scrubbing the entire ECs; - mechanical cleaning: immersion of entire ECs in ultrasonic washer with enzymatic solution for 30 min- rinsing with potable water- immersion of distal tip (electrodes) in hydrogen peroxide 3% by 20 min; – Sonication with enzymatic solution of distal tip by 10 min; – Rising with filtered water; – HC…	Ethylene oxide sterilisation at a private company. Post-sterilization assays of our ECs confirmed that the levels of endotoxins and the residual tests of ETO were below the minimum acceptable [6]. It is important to stress that dur- ing the first assay, rinsing was performed with potable water, and the results showed endotoxin levels above the settled. In our opinion, this demonstrates how much t…	No - this paper describes the conception and validation of the cleaning protocol	See in vivo	Yes	During our study, 39 ECs (of approx 350) were discarded (31 with handles and 8 without handles) representing 30% of all that were pur- chased. The main reasons for untimely catheter disposal were technical problems, displacement of electrodes, difficulties in handling the handles, and impossibility to accomplish effec- tive cleaning (Table 2).	Manual cleaning: immersion into enzymatic solution by 10 min followed by scrubbing the entire ECs; - mechanical cleaning: immersion of entire ECs in ultrasonic washer with enzymatic solution for 30 min- rinsing with potable water- immersion of distal tip (electrodes) in hydrogen peroxide 3% by 20 min; – Sonication with enzymatic solution of distal tip by 10 min; – Rising with filtered water; – HC…	Ethylene oxide sterilisation at a private company. Post-sterilization assays of our ECs confirmed that the levels of endotoxins and the residual tests of ETO were below the minimum acceptable [6]. It is important to stress that dur- ing the first assay, rinsing was performed with potable water, and the results showed endotoxin levels above the settled. In our opinion, this demonstrates how much t…	Yes	Max: seven for catheters with handle and ten for catheters without a handle	Yes	All patients were followed by the EPS Team after the pro- cedure and none developed infection or other adverse events related to ECs.	-1	Avoid the use of potable water in cleaning protocols as potable water as endotoxins were still detected when this was done. The processing of ECs in CH was validated at all stages. Thus, the reuse of ECs can be considered safe for all patients and shown to be cost-effective, in the context of our institution.	Nil - straightforward
2	Health technology assessment on reprocessing single-use catheters for cardiac electrophysiology: results of a three-years study.	Tessarolo et al.	2007	10.1109/IEMBS.2007.4352651.	In vitro physiochemical, microbiological, fucntional investigations.	Journal Article	Italy	Include	Addresses. Both safety and performance characteristics of reprocessed electrophysiology catheters designated as single-use	FM	Mixture of diagnostic and abaltion catheters, all non-irrigated.	531	Different decontamination/cleaning protocols were tested to identify their biocidal properties and cleaning effectiveness. Eighty devices were contaminated with bacteria-spiked human blood and underwent different pre- sterilization protocols including use of chlorine-releasing agents, polyphenolic emulsion and enzymatic detergent [10]. EM and quantitative culture were used to assess cleaning and …	Unclear	No	Suggest a precautionary number of five reprocessing cycles. However, this number should be determined specifically according to reprocessing protocol and device type.	No	Physicochemical studies of reprocessed materials found changes related to the number of reprocessing cycles. OM analysis of EP catheters revealed reprocessing-dependent scratches on the polyurethane shaft surface [16]. EM and AFM documented physicochemical etching of polymers due to plasma sterilization, and increased nano-roughness. IR spectra suggested that low temperature sterilization did not…	-1	-1	-1	-1	-1	No outcomes directly related to patients. Experimental analyses were conducted after the first clinical use on patients, while subsequent reuses were simulated in vitro. Recommend monitoring of the efficacy and safeness on patients in multi-centre clinical studies to seek any causal link between reprocessing and adverse outcomes. However, ethical constraints.	-1	clinical use is not an important source of endotoxins (potable water is - referencing above). Safe and effective SUD reprocessing should be conducted following standardized and monitored processes, with guarantees of quality the same as those supplied by the original manufacturer. The maximum number of reuses sustainable by a device is a fundamental parameter and might be evaluated by comprehensi…	Essentially a narrative paper. Does not provide much info realted to patient outcomes but does give some information that we could extrapolate from. In addition, provides decent information on the funcitonal integrity of devcies. Did not specify brand of catheters.
3	Reprocessing and sterilization of single-use electrophysiological catheters: removal of organic carbon and protein surface residues.	Lester et al.	2009	-1	Mixture of clinically used and simulated resuse. In vitro tests.	Journal Article	United States	Include	Peovides useful information on in vitro tests for safety	FM	Catheters from different manufacturers, with different diameters and both fixed-curve and steerable devices	Lots - grouped in four groups to test different things 1. detergent residue catheters (20). 2. Biological residue catheters (68). 3. Sterilisation and test catheters (20). 4. Microbiological test catheters (87)	the catheter patient-contact shafts were presoaked in Asepti-ZymeTM enzyme detergent (Ecolab Inc., St. Paul, MN) followed by a deionized/reverse osmosis (DI/RO) filtered water rinse. The detergent was used according to the manufacturer’s recommendation for concentration, time, and temperature.he device shafts were subjected to an ultrasonic wash (40 kHz) in Asepti-ZymeTM at 100 ± 10°F for 7 min, …	Ethylene oxide sterilisation	Yes	Five cycles	Yes	Did not provide any info on funcitonality	-1	-1	-1	-1	-1	-1	-1	EP catheter cleaning and reprocessing using defined protocols effectively removes detergent residues and biological contamination, and provides sterile devices.	Note that testing for total organic carbon resisudes is to determine any the presence of any residual detergent.
4	Cleaning and sterilization protocol for reused cardiac electrophysiology catheters inactivates hepatitis and coxsackie viruses.	Druce et al.	2005	10.1086/502609.	Studies were performed on the distal, elec- trode-containing segments of 120 electrophysiology catheters previously used in up to 10 clinical procedures.	Journal Article	Australia	Include	Provideas information on the efficacy of the decontamination and sterilization procedures	FM	Ablation and diagnostic catheters (n = 60 of each)	120	Detergent Treatment. HC90 (J. R. Agar Chemi- cals, Preston, Victoria, Australia), a general-purpose deter- gent, was diluted 1 in 50 in sterile de-ionized water and heat- ed to 40°C. Virus-infected catheter segments were soaked in 30 mL of this solution for 10 minutes, removed, and then rinsed once with sterile water for 5 seconds. Enzyme Cleaner Treatment. Medizyme (White- ley Industries, North …	Ethylene oxide sterilisation	Yes	Note: "As per standard practice within our institution, these catheters had been withdrawn from service after a maximum of nine permitted reuses, or beforehand if sur- face blood deposits were unable to be removed by cleaning, structural deterioration had occurred, or electrical integrity was compromised."	No - this paper describes the efficacy of this protocol	Did not provide any useful information on functionality	-1	-1	-1	-1	-1	-1	-1	Surrogates of the human hepatitis B and C viruses and CB3 were inactivated when electrophysiology cathe- ters were subjected to a protocol consisting of cleaning with general-purpose detergent and an enzyme cleaner, followed by sterilization with ethylene oxide. In conjunction with our previous findings regarding human immunodeficiency vi- rus,10 this study provides strong laboratory-based eviden…	Take care to note that these are surrogates. Very specific information on protocol. Useful to synthesise what people agree on in terms of a good protocol for catheter resterilisation. Also not that this research was only conducted on a porition of the cather albeit the area that has highest risk of harbouring infectious organisms.
5	Different experimental protocols for decontamination affect the cleaning of medical devices. A preliminary electron microscopy analysis.	Tessarolo et al.	2007	10.1016/j.jhin.2006.10.015.	In vitro study of cleaning protocols using electron microscopy	Journal Article	Italy	Include	Provides a detailed consideration of the various pre-cleaning protocols that could be employed to facilitate repprocessing includign their antiinfective properties.	FM	Twenty catheter samples were obtained from the distal part of three non-lumen quadrupolar electro- physiology catheters for endocardiac electro- gram recording, stimulation or pacing, and two non-irrigated ablation catheters .	22	Evaluated 4 cleaning protocols	Not discussed	No - this paper describes four protocols for cleaning	Focused on cleaning -some of the catheters included had been through several reprocessing cycles.	No; preliminary analysis	Not discussed.	-1	-1	-1	-1	-1	-1	-1	Choice of precleaning method is NB. See actual protocols for detail.	Good for discussing nitty gritty of scicence of precleaning.
6	Feasibility and safety of reprocessing of intracardiac echocardiography catheters for electrophysiology procedures - a large single center experience.	Velagic et al.	2023	10.1186/s12947-023-00318-4.	Retrospective cohort study	Journal Article	Croatia, Italy, & Belgium	Include	Primary outcome is safety in vivo but the authors have durability as a secondary outcome. It is worth noting that this study involved the use of intracardiac echocardiographic catheters not electrophysiology catheters per se. Notably, ICE is used in cardiac electrophysiology procedures.	FM	ICE (intracardiac echicardiography catheters)	57	-1	-1	-1	-1	-1	-1	-1	The sterilization was performed in our hospital’s steri- lization facilities. We have used the plasma method of low temperature sterilization on the Stearrad NX device (Advanced Sterilization Products). No other information on cleaning or sterilisation method provided.	-1	Not specifically mentioned - rather they kept sterilising the catheters until they could no longer be used. Could be used up to 20 times. (57 cathters used on 1128 patients).	-1	1128 patients - o procedure related infections and no allergic reac- tions that could be attributed to the resterilization process. not have cases of material embolization or the need for the special extrac- tion procedures related to resterilized ICE catheters.	One catheter could be used for 19.8 procedures. New catheters wewe did not per- form any special electrical testing of the catheters. At the beginning of the procedure the resterilized catheter was connected to the echocardiography machine and if the image was present, the catheter was used. re only used when the image obtained by reused probes was not satisfactory. There were no cases of ICE pro…	The main findings of this study are i) one ICE catheter could be used for up to 20 different EP procedures, ii) ICE catheter reprocessing does not result in increased risk of infections or possible other resterilization-related com- plications, . The absence of the inoculated species and the significant number of devices colonized with environmental strains highlighted the unsuitability of the st…	ICE catheter resterilization and reuse is feasible and safe. Good quality of ICE probe man- ufacturing allows a high number of reuse cycles. It seems that it does not increase the risk of infection or allergic reactions. ICE cathters more durable than ablation catheters perhaps (makes sense since ablation catheters use radiofrequency).
7	Reprocessing of electrophysiology material in EHRA countries: an EHRA Young EP survey.	Duncker et al.	2021	10.1093/europace/euaa250.	Online survey	Journal Article	Germany, Slovakia, Hungary, Russia,	Qualified Exclude	Useful background information for introduction or discussion.	FM
8	Initial experience with a novel re-sterilisable decapolar electrophysiology catheter.	Wilson et al.	2020	10.1007/s10840-019-00583-2.	Prosepective case vs retrospective controls (questionable since no comparison was truly made)	Journal Article	New Zealand	Include	information on a partly resterilisabe diagnostic catheter used in patients.	FM	The novel Khelix decapolar catheter whose inner has been designed to be re-used after it has been cleaned and autoclaved.	11	-1	-1	-1	-1	-1	-1	Unclear	Unclear	Unclear	Say could be resued up to 12 times but see my commnets on this. 64 patients used this novel catheter.	Unclear	During the study, there were no adverse events or complica- tions including pericardial effusion or tamponade, venous dis- section, conduction system injury or retained catheter frag- ments. At the end of the procedure, the catheter was inspected for evidence of any breaches. There were no safety concerns identified with the catheter.	Signal quality was satisfactroy. One catheter inner could be used up to 12 times. Seems to function well but the authors report a number of issues includign The catheter needed to be repositioned due to displacement in 13 patients (one patient required repositioning twice). We were unable to obtain CS access with the Khelix in five cases. In two cases, the Khelix was deployed elsewhere in the rig…	This initial study of an innovative, partially reusable, steerable decapolar electrophysiology catheter demonstrates that it may be used safely and successfully. Use of such a catheter may decrease the cost required for electrophysiology studies. The catheter was successfully positioned in the coronary sinus for 59 cases (92%). Based on initial manufacturer recommendations, the inner recyclable p…	The authors say that they got controls (64 patients) retrospectively but then don't seem to actually compare the two groups Accoridngly, it is difficult to interpret the functionality data. .In addition they say that the inner could be used up to 12 times but in reality they give an average of catheter inners were continued to be used beyond our study and in total were used on average 9.1 times (…
9	Remanufactured circular mapping catheters: safety, effectiveness and cost	Leung et al.	2019	10.1007/s10840-018-0497-x	Prospective case control study. Propensity controls used.	Journal Article	England	Include	Provides information on the safety and functionality of a reused Stryker circular mapping catheter	FM	Specifically, this study focused on Lasso® mapping catheter (Carto® Lasso® 2515 Eco, Biosense-Webster® Johnson&Johnson, Diamond Bar, USA). This catheter is made by Stryker	100	-1	-1	-1	-1	-1	-1	"thorough cleaning"	Ethylene oxide - Ethylene oxide has been shown to be compatible with the polyurethane that forms most of the external surface of the catheter, and does not affect its appearance or physical characteristics. Other forms of sterilisation may induce a brittle or ‘yellowing’ quality to plastic polymers and can create additional friction between interacting catheter surfaces.	Yes	-1	Yes	Procedure duration times were similar in the remanufactured and first-use groups, supporting the impression that the remanufactured catheters functioned to the standard expected of an original device.	No complication occurred in association with the remanufactured device. There was one reported failure of device malfunction—the flexion-extension mechanism of a remanufactured catheter and none in the matched-control group. There was satisfactory communication with the electro-anatomic mapping system. Ease of use of the remanufactured catheter was reported to be similar to a newly manufactured d…	The use of remanufactured circular mapping catheters is safe, efficient and reliable. We began our experience of remanufactured catheters with the circular mapping catheter as it is particularly intricate in its construction and is particularly subject to stress during routine use. If this catheter can withstand the remanufacturing process in good condition and survive a sec- ond procedure, we be…	Only looked at one model - how can we extrapolate to so many models? One could make the argument that it should be perceived the same as in Brazil - provide evidence that it cannot be reused.
10	Guidance on reuse of cardio-vascular catheters and devices in India: A consensus document.	Kapoor et al.	2017	10.1016/j.ihj.2017.04.003.	Conensus Document	Journal Article	India	Include	Consenus statement that references safety.	-1	-1	-1	-1	-1	-1	-1	-1	-1	-1	-1	-1	-1	-1	-1	-1	-1	This papers makes many of the arguments will we likely go on to make. I wonder about i=what data we can use. ? Reconsider as qualified exclude and use in discussion?. Directs to GAO reports which may be useful for us. References old data (pre 2004)
11	Sterility and microbiological assessment of reused single-use cardiac electrophysiology catheters.	Tessarolo et al.	2006	10.1086/508829.		Journal Article	Italy	Include	Journal article dealing with sterility and eprformance/limitations of a reprocessing protocol.	FM	Non-lumen electrophysiology catheters	208	Following decontamination with 5000pm of free chlorine in water (i.e., for disinfection - effective against HIV). , cleaning began. After thorough rins- ing with tap water, chemical cleaning was performed by a 10-minute immersion of the device in an enzymatic detergent solution (Septozim CE; Farmec; 1% concentration in water at 40C) to lower the bioburden and reduce the amount of solvate-adhered …	Hydorgen peroxide gas sterilisation.	No - this paper is focused on the evaluation of a new reprocessing protocol,	We developed an experimental reprocessing protocol based on hydrogen peroxide gas plasma sterilization and tested its efficiency in achieving device ste- rility. The growth of B. subtilis revealed that reprocessing procedures are insufficient to guarantee device sterility after 5 reuses.	No	-1	-1	-1	-1	-1	-1	-1	-1	Reprocessing according to the reprocessing protocol was insufficient to guarantee device sterility after 5 reuses. Cleaning with enzymatic solution revealed good cleaning properties with efficient bioburden reduction. Storage intervals of longer than 24 hours during reprocessing should be avoided to limit contamination or bacterial overgrowth. Technical considerations suggest the introduction of …	Enzyamtic detergents seem to be particularly effective at removign protein residues. The external supply of bacteria should be limited by using purified or sterile water and autoclaved nonlinting tissues. This approach to reprocessing, although ensuring the best hygienic performance, requires devoted infrastructure, trained staff, and specific knowledge --> might need to be limited to large hospi…
12	Efficiency in endotoxin removal by a reprocessing protocol for electrophysiology catheters based on hydrogen peroxide plasma sterilization.	Tessarolo et al.	t	10.1016/j.ijheh.2006.05.001.		Journal Article	Italy	Include		FM	Non-lumen electrophysiology and ablation catheters. (Medtronic Inc., MN, USA; Bard Inc., NJ, USA; Biosense-Webster Inc., CA, USA; St Jude Medical Inc., MN, USA	61	Decontamination was provided following Italian legislation by 10min immersion in a chlorine solution (sodium dichloroisocyanurate, ‘‘Bionils’’, Eurospital, Trieste, Italy; 9.2g in tap water, 5000ppm of free chlorine). After abundant tap water rinsing, the chemical cleaning by means of immersion in enzymatic detergent (10 min in ‘‘Septozim CEs’’, Farmec, Verona- Italy, 1% in water, at 40 1C) was s…	Tap water rinsing, drying by non-linting tissue and double packaging in Tyvek pouches were followed by hydrogen peroxide gas- plasma sterilization (Sterrads 100S, Advanced Steriliza- tion Products, Johnson and Johnson Inc., 54 min cycle).	No - this paper is focused on evaluating the effiency of a protocol at removing endotoxins.		Unclear	-1	-1	-1	Results showed that standard clinical use did not represent a source for endotoxin contamination, while the use of tap water and manual cleaning processing could increase the pyrogenic load in a significant way. The introduction of the sterilization by hydrogen peroxide gas plasma resulted in effective reduction of the endotoxin contamination and in safe reprocessing of 15 of 15 clinically used c…	-1	-1	-1	-1	Results showed that standard clinical use did not represent a source for endotoxin contamination, while the use of tap water and manual cleaning processing could increase the pyrogenic load in a significant way. The introduction of the sterilization by hydrogen peroxide gas plasma resulted in effective reduction of the endotoxin contamination and in safe reprocessing of 15 of 15 clinically used c…	More evidence for use of sterile water and hydrogen peroxide gas sterilisaiton to reduce pyrogenic load. terilization, however, does not necessarily eliminate the killed bacteria and the sterile device may harbour bacterial residuals as the lipopoly- saccharide (LPS) complex located on the outer wall of Gram-negative bacteria. Pyrogens may be introduced during the clenaing process but are success…
13	Comparison of performance characteristics between new and reprocessed electrophysiology catheters.	Lester et al.	2006	10.1007/s10840-006-9055-z.	New vs reprocessed cathethers - performance tests	Journal Article	United States	Include	assessed the functional competence and safety charac- teristics of reprocessed EP catheters that had undergone five clinical use/reprocessing cycles.	FM	New (58 devices) and clinically used (five times)/reprocessed (165 devices) EP catheters from five manufacturers. [ EP Technologies (45), Medtronic (13), Daig (59), Biosense Webster (33) and Bard (15) were as reprocessed]. These catheters consisted of 5 Fr (35), 6 Fr (117) and 7 Fr (13) devices. One hundred fifteen catheters were fixed curve and 50 were deflectable.	58 new and 165 reused (five cycles of clinical use)	Outsourced	The reprocessed test catheters went through SterilMed’s stan- dard cleaning procedure which consists of a presoak in enzyme detergents for 1 h followed by an ultrasonic rinse with deionized/reverse osmosis filtered (DI/RO) water. After the preliminary presoak the devices were subjected to an ultrasonic wash in an enzymatic detergent, ultrason- ically rinsed twice and heat dried prior to inspectio…	Outsourced	Employed five reprocessing cycles	Yes	no significant difference in leakage current, torque, or shaft stiffness , tip buckling, was observed between reprocessed catheters and their new counterparts (P<0.05).	-1	-1	-1	-1	-1	-1	-1	Reprocessed EP cathe- ters which had undergone five actual clinical use/reprocess- ing cycles met and exceeded acceptance criteria specified by industry standards as well as individual manufacturer’s criteria for both electrical and safety characteristics. Reprocessed EP catheters exhibit electrical, mechanical and safety characteristics which are equivalent to their new counterparts.	One of the only papers that provides solid information on the mechanical integrity of reprocessed catheters.
14	Position paper on sustainability in cardiac pacing and electrophysiology from the Working Group of Cardiac Pacing and Electrophysiology of the French Society of Cardiology.	Sacher et al.	2024	10.1016/j.acvd.2023.11.016.	Position Paper	Journal Article	France & Belgium	Qualified Exclude	Useful background information for introduction or discussion.	FM
15	Reuse of devices in cardiology: time for a reappraisal	Pantos et al.	2013	NA		Journal Article	Greece	Excluded through discussion	The data sources relevant to us have already been included. Any other information is too old to meet our inclusion criteria	FM, SH
16	Carbon footprint of atrial fibrillation catheter ablation	Ditac et al.	2023	https://doi.org/10.1093/europace/euac160		Journal Article		Qualified Exclude	Useful background information for introduction or discussion.	FM
17	Current practices and expectations to reduce environmental impact of electrophysiology catheters: results from an EHRA/LIRYC European physician survey	Bousuge-Roze et al.	2022	https://doi.org/10.1093/europace/euac085		Journal Article		Qualified Exclude	Useful background information for introduction or discussion.	FM

## Sheet: Extraction Researcher 2
Paper Descriptors								Include/qExclude/Exclude			Catheters used		In vitro						In vivo							Conclusion	Comments
Number	Paper	Author	Year	DOI	Study Type	Publication Type	Location	Status	Rationale	Researcher (initials)	Type	Number	Cleaning method	Sterilisation method	Standardised Protocol in situ / Guideline in place	No retreatment cycles	Validation	Functionality	Cleaning method	Sterilisation method	Standardised Protocol in situ / Guideline in place	No retreatment cycles	Validation	Safety	Functionality
1	Conception and validation of a protocol for reuse of non-irrigated electrophysiology catheters in a Brazilian teaching hospital.	Leichsenring et al.	2019	10.1007/s10840-017-0301-3.	Validation study	Journal Article	Brazil	Include		SH	electrophysiology KT
2	Health technology assessment on reprocessing single-use catheters for cardiac electrophysiology: results of a three-years study.	Tessarolo et al.	2007	10.1109/IEMBS.2007.4352651.	In vitro physiochemical, microbiological, fucntional investigations.	Journal Article	Italy	Include
3	Reprocessing and sterilization of single-use electrophysiological catheters: removal of organic carbon and protein surface residues.	Lester et al.	2009	-1		Journal Article	United States	Include
4	Cleaning and sterilization protocol for reused cardiac electrophysiology catheters inactivates hepatitis and coxsackie viruses.	Druce et al.	2005	10.1086/502609.		Journal Article	Australia	Include
5	Different experimental protocols for decontamination affect the cleaning of medical devices. A preliminary electron microscopy analysis.	Tessarolo et al.	2007	10.1016/j.jhin.2006.10.015.		Journal Article	Italy	Include
6	Feasibility and safety of reprocessing of intracardiac echocardiography catheters for electrophysiology procedures - a large single center experience.	Velagic et al.	2023	10.1186/s12947-023-00318-4.	Retrospective cohort study	Journal Article	Croatia, Italy, & Belgium	Include
7	Reprocessing of electrophysiology material in EHRA countries: an EHRA Young EP survey.	Duncker et al.	2021	10.1093/europace/euaa250.	Online survey	Journal Article	Germany, Slovakia, Hungary, Russia,	Qualified Exclude	Useful background information for introduction or discussion.	FM
8	Initial experience with a novel re-sterilisable decapolar electrophysiology catheter.	Wilson et al.	2020	10.1007/s10840-019-00583-2.	Prosepective case vs retrospective controls	Journal Article	New Zealand	Include
9	Remanufactured circular mapping catheters: safety, effectiveness and cost	Leung et al.	2019	10.1007/s10840-018-0497-x	Prospective case control study. Propensity controls used.	Journal Article	England	Include
10	Guidance on reuse of cardio-vascular catheters and devices in India: A consensus document.	Kapoor et al.	2017	10.1016/j.ihj.2017.04.003.	Conensus Document	Journal Article	India	Include
11	Sterility and microbiological assessment of reused single-use cardiac electrophysiology catheters.	Tessarolo et al.	2006	10.1086/508829.		Journal Article	Italy	Include
12	Efficiency in endotoxin removal by a reprocessing protocol for electrophysiology catheters based on hydrogen peroxide plasma sterilization.	Tessarolo et al.	2006	10.1016/j.ijheh.2006.05.001.		Journal Article	Italy	Include
13	Comparison of performance characteristics between new and reprocessed electrophysiology catheters.	Lester et al.	2006	10.1007/s10840-006-9055-z.	New vs reprocessed cathethers - performance tests	Journal Article	United States	Include
14	Position paper on sustainability in cardiac pacing and electrophysiology from the Working Group of Cardiac Pacing and Electrophysiology of the French Society of Cardiology.	Sacher et al.	2024	10.1016/j.acvd.2023.11.016.	Position Paper	Journal Article	France & Belgium	Qualified Exclude	Useful background information for introduction or discussion.
15	Reuse of devices in cardiology: time for a reappraisal	Pantos et al.	2013	NA		Journal Article	Greece	Excluded through discussion	The data sources relevant to us have already been included. Any other information is too old to meet our inclusion criteria
16	Carbon footprint of atrial fibrillation catheter ablation	Ditac et al.	2023	https://doi.org/10.1093/europace/euac160		Journal Article		Qualified Exclude	Useful background information for introduction or discussion.
17	Current practices and expectations to reduce environmental impact of electrophysiology catheters: results from an EHRA/LIRYC European physician survey	Bousuge-Roze et al.	2022	https://doi.org/10.1093/europace/euac085		Journal Article		Qualified Exclude	Useful background information for introduction or discussion.

## Sheet: Snowball
Snowballing Method
Paper Descriptors								Include/qExclude/Exclude			Catheters used		In vitro						In vivo							Conclusion	Comments
Number	Paper	Author	Year	DOI	Study Type	Publication Type	Location	Status	Rationale	Researcher (initials)	Type	Number	Cleaning method	Sterilisation method	Standardised Protocol in situ / Guideline in place	No retreatment cycles	Validation	Functionality	Cleaning method	Sterilisation method	Standardised Protocol in situ / Guideline in place	No retreatment cycles	Validation	Safety	Functionality
1	Evaluation and quantification of reprocessing mod- ification in single use devices in interventional cardiology.	Tessarolo et al.	2004	https://doi.org/10.1016/j.apsusc.2004.05.223		Journal Article	Italy	Include	This work defines an approach for evaluating phy- sical–chemical modification induced by reprocessing in vitro	FM	RF ConductrTM MC ablation catheters	Two new and seven recursively reprocessed.	(i) decontamination with chloro donors (ii) cleaning by 10 min complete immersion in proteolytic enzymatic detergent, wiping with tissue–non-tissue (TNT) gauze in neutral soap solution, and rinsing with drinking water;	Hydrogen peroxide gas sterilisation	Defined protocol in situ	Tested up to 14 cycles	No - we need accurated and validated regenerateion protocols to gurantee sterility, functionality, and safeness.	Polymeric shaft alterations were observed on two different levels of roughening: a micrometric scratching and a nano- metric etching. A clear correlation was found between surface damages and number of reprocessing cycles.	-1	-1	-1	-1	-1	-1	-1	Conventional optical microscopy and environmental scanning electron microscopy (ESEM) underlined the presence of micro-scratches on the polyurethane shaft surface. A clear correlation was found between surface damages and number of reprocessing cycles. Atomic force microscopy (AFM) confirmed the occurrence of physical–chemical etching of the polyurethane shaft caused by the hydrogen peroxide plas…	Good information on some of the disadvantages associated with reprocessing on the mechanical integrity of the device.
2	Using Reprocessed Devices Does Not Impair Patient Safety, Nor Does It Affect the Course of the Procedure or Success Rates - A Report of Quality Management	Pitschner et al.	2007	https://doi.org/10.15420/ecr.2007.0.1.83	Non-randomised case control study	Journal Article	Germany	?	Is it a bit old? (Data was collected pre 2004).
3
4
5
6
7
8
9
10
11
12
13
14
15
16
17
